# Supplementary material for: Peanut 9-cis-epoxycarotenoid Dioxygenase Enhances Salt and Drought Stress Tolerance by Regulating ROS Homeostasis
Source: Plants (Basel). 2025 Jun 6;14(12):1741. doi: 10.3390/plants14121741 (PMC12196902; doi:10.3390/plants14121741)
Supplement: Supplementary file 1 [file plants-14-01741-s001.zip › Table S3.xlsx]

## Sheet: Sheet1
Table S3 Primers used in this study
Primer name	Sequence
AhNCED4-egfp-F	acgaacgatagccatggtaccATGGTCCCAAAACCCATCATT KpnI
AhNCED4-egfp-R	gcctgcggccgcgccggatccTCACGATAGCGACGCTTTCC BamHI
qAhNCED4-F	CGGTGGGTCGTTTTGACTTCG
qAhNCED4-R	ATCGGACTGTAACGGAACGCA
qAhactin-F	GGATTGGTGGTTCCATCTTGGC
qAhactin-R	AGGACCAGCTTCGTCGTACTC
AtPOD-F	TCCGGGAGCCACACCATTGG
AtPOD-R	TGGTCGGAATTCAACAG
AtSOD-F	ATGAGAAGTTCTATGAAGAG
AtSOD-R	GTCTTTATGTAATCTGGT
AtABA1-F	TACTTGGGGTAAAGGGCGTG
AtABA1-R	CCAAGGACCCAGTCAAGCAT
AtP5CS-F	ATGATCTTATTTATGTTCTGC
AtP5CS-R	CACTATCTTCCGTCACTAT
AhNCED4-F	ATGGTCCCAAAACCCATCATT
AhNCED4-R	TCACGATAGCGACGCTTTCC
