# Supplementary material for: Peanut 9-cis-epoxycarotenoid Dioxygenase Enhances Salt and Drought Stress Tolerance by Regulating ROS Homeostasis
Source: Plants (Basel). 2025 Jun 6;14(12):1741. doi: 10.3390/plants14121741 (PMC12196902; doi:10.3390/plants14121741)
Supplement: Supplementary file 1 [file plants-14-01741-s001.zip › Table S1.xlsx]

## Sheet: Sheet1
Table S1 AhNCED-4 gene full length sequence, CDS sequence and AhNCED-4 protein sequence
AhNCED-4 gene full length sequence	ATGGTCCCAAAACCCATCATTGTAACTACACCACCCTCATCATCACCCTCAATAACCCCACCTCTCCCTCTCAGAAACATCTCCACCGTTCAAACCCAACAAAACCCACAAACCCTTAACACCACCACCACTACCGCACCACCACCGCCACCACCAACAATAATAACTACCCCTCCCTCCAGAACAACCAAACCATCACCCTCAAAACTCCCCCCTAGAAGAAGAGCTTCGGAGTTGTCGCTGCCAGGGTTCATCTTCAACGCTTTCGATGACGTCATCAACAACTTCATCGACCCTCCATTGAAGCCTTCCGTGGACCCAAAACATGTCCTCTCTCACAACTTCGCACCGGTAGACGAGCTTCCACCAACCCAATGCGACATCGTCGAGGGATCTCTT…
AhNCED-4 gene CDS sequence	ATGGTCCCAAAACCCATCATTGTAACTACACCACCCTCATCATCACCCTCAATAACCCCACCTCTCCCTCTCAGAAACATCTCCACCGTTCAAACCCAACAAAACCCACAAACCCTTAACACCACCACCACTACCGCACCACCACCGCCACCACCAACAATAATAACTACCCCTCCCTCCAGAACAACCAAACCATCACCCTCAAAACTCCCCCCTAGAAGAAGAGCTTCGGAGTTGTCGCTGCCAGGGTTCATCTTCAACGCTTTCGATGACGTCATCAACAACTTCATCGACCCTCCATTGAAGCCTTCCGTGGACCCAAAACATGTCCTCTCTCACAACTTCGCACCGGTAGACGAGCTTCCACCAACCCAATGCGACATCGTCGAGGGATCTCTT…
AhNCED-4 protein sequence	MVPKPIIVTTPPSSSPSITPPLPLRNISTVQTQQNPQTLNTTTTTAPPPPPPTIITTPPSRTTKPSPSKLPPRRRASELSLPGFIFNAFDDVINNFIDPPLKPSVDPKHVLSHNFAPVDELPPTQCDIVEGSLPPCLDGAYIRNGPNPQFLPKGPYHLFDGDGMLHAIRIKEGKATLCSRYVKTYKYTIENEAGQPLIPNVFSGFNTLMGSAARGSLTAARVLSGQYNPVNGIGLANTSLALFGNHLFALGESDLPYKVRVTETGDIETVGRFDFEGKLAMSMTAHPKIDSETGETFAFRYSPIPPFLTYFWFDKEGRKQADVPVFSMTRPAFLHDFAVTKKYALFADIQIGMNPLDMISGGSPVGSDPSKVSRVGILPRYAVDESQIRWLDVPGFNLI…
